# Supplementary material for: Transforming Industrial Manipulators via Kinesthetic Guidance for Automated Inspection of Complex Geometries
Source: Sensors (Basel). 2023 Apr 5;23(7):3757. doi: 10.3390/s23073757 (PMC10099101; doi:10.3390/s23073757)
Supplement: Supplementary file 1 [file sensors-23-03757-s001.zip]

Archive with 1 entries (1 files):
- sensors-2313817-supplementary.mp4
